# Supplementary material for: High-level diterpene production by transient expression in Nicotiana benthamiana
Source: Plant Methods. 2013 Dec 12;9:46. doi: 10.1186/1746-4811-9-46 (PMC3878842; doi:10.1186/1746-4811-9-46)
Supplement: Additional file 6 — List of oligonucleotide primers which were used for PCR and Golden Gate cloning procedures. [file 1746-4811-9-46-S6.xlsx]

## Sheet: Tabelle1
Gene ID	Primer ID	Sequence (5’ to 3’ orientation)
NsCBTS2a	CBTS2-For1	TTTGAAGACAAAATGAATCGAGCAATGGATCTTTCT
	CBTS2-For2	TTTGAAGACATGTCATCAGATGTGTTCAAGCA
	CBTS2-For3	TTTGAAGACCTAAGACCTATTTATCAAGGC
	CBTS2-Rev1	TTTGAAGACGATGACATGTAATATCCTTGTT
	CBTS2-Rev2	TTTGAAGACGGTCTTAGATATGTCGGTAATA
	CBTS2-Rev3	TTTGAAGACAAAAGCTCATATGTCGACAGATTCGACA
SlDXS2	SlDXS2-For1	TTTGAAGACAAAATGGCAGTTTCTTCAGGCACTGTA
	SlDXS2-For2	TTTGAAGACTTGATCACTATTTTAGAGAAGGTAA
	SlDXS2-Rev1	TTTGAAGACGTGATCAAGTCCTCAATATTGTGTCCG
	SlDXS2-Rev2	TTTGAAGACAAAAGCTTAGTTTACTACCATAGCTTCTTTTG
NtGGPPS2	NtGGPPS2-For1	TTTGAAGACAAAATGGCATTTTTGGCTACCATTTC
	NtGGPPS2-For2	TTTGAAGACACTGCAGTTCTAACAGGGGATGC
	NtGGPPS2-Rev1	TTTGAAGACACTGCAGTGTCCTCCCCGAA
	NtGGPPS2-Rev2	TTTGAAGACAAAAGCTCAATTCTGGCGATGTGCAATAT
RcCS	RcCS p1	ATGGCATTGCCATCAGCTGCTA
	RcCS p2	TCAAATAGAAATTGGATCAACGAAC
	RcCS-For1	TTTGAAGACAAAATGGCATTGCCATCAGCTGCTA
	RcCS-For2	TTTGAAGACAAGTGATTCAGTGGAAACCGTTA
	RcCS-For3	TTTGAAGACGCATGGTTTTAAAATGTCCTCGGA
	RcCS-For4	TTTGAAGACTGTGCATGGAGAGGACATTCTTG
	RcCS-For5	TTTGAAGACATTACAGGACTCAACGAATTCCAA
	RcCS-Rev1	TTTGAAGACAATCACTTGTAGATGAAATTAATATGTCC
	RcCS-Rev2	TTTGAAGACAACCATGCTGTCTGAAAACTCG
	RcCS-Rev3	TTTGAAGACCATGCACACTTAGATGGGAAGC
	RcCS-Rev4	TTTGAAGACCCTGTAATTTCTTGAACTCCCATGAA
	RcCS-Rev5	TTTGAAGACAAAAGCTCAAATAGAAATTGGATCAACGAAC
GbLS	GbLS-For1	TTTGAAGACAAAATGGCTGGTGTTCTTTTCGCTAAC
	GbLS-For2	TTTGAAGACCTTAGGCTTAGGTGGAACTGTG
	GbLS-Rev1	TTTGAAGACAGCCTAAGGTGTGACCTAACACAG
	GbLS-Rev2	TTTGAAGACAAAAGCTCAAGCCACTGGATCGAACAA
